# Supplementary material for: Direct Measurement of Sedimentation Coefficient Distributions in Multimodal Nanoparticle Mixtures
Source: Nanomaterials (Basel). 2021 Apr 17;11(4):1027. doi: 10.3390/nano11041027 (PMC8072784; doi:10.3390/nano11041027)
Supplement: Supplementary file 1 [file nanomaterials-11-01027-s001.zip]

Archive with 1 entries (1 files):
- nanomaterials-1167771-SI.pdf
